# Supplementary material for: Thymosin Beta-4 Modulates Cardiac Remodeling by Regulating ROCK1 Expression in Adult Mammals
Source: Int J Mol Sci. 2025 Apr 26;26(9):4131. doi: 10.3390/ijms26094131 (PMC12072014; doi:10.3390/ijms26094131)
Supplement: Supplementary file 1 [file ijms-26-04131-s001.zip]

Archive with 1 entries (1 files):
- ijms-3486734-supplementary.pdf
